# Supplementary material for: Preparation and Application of a Chemical Probe for Identifying the Targets of the Marine Cyclic Peptide Kapakahine A
Source: Molecules. 2022 Feb 5;27(3):1072. doi: 10.3390/molecules27031072 (PMC8838629; doi:10.3390/molecules27031072)
Supplement: Supplementary file 1 [file molecules-27-01072-s001.zip]

Archive with 1 entries (1 files):
- molecules-1575592-supplementary.pdf
